# Supplementary material for: Therapeutic Effect of Darkling Beetle (Zophobas morio) Hemolymph on Skin Thermal Injury in Mice Infected by Staphylococcus haemolyticus
Source: Vet Sci. 2021 Dec 10;8(12):319. doi: 10.3390/vetsci8120319 (PMC8705897; doi:10.3390/vetsci8120319)
Supplement: Supplementary file 1 [file vetsci-08-00319-s001.zip]

Archive with 1 entries (1 files):
- vetsci-1452729-supplementary.pdf
